# Supplementary material for: Human tick biting and tick-borne disease risk in Türkiye: Systematic review
Source: PLoS Negl Trop Dis. 2025 Jun 9;19(6):e0013092. doi: 10.1371/journal.pntd.0013092 (PMC12176299; doi:10.1371/journal.pntd.0013092)
Supplement: S3 Appendix — (XLSX) [file pntd.0013092.s003.xlsx]

## Sheet: Tick Species
Tick species	[1]	[2]	[3]	[4]	[5]	[6]	[7]	[8]	[9]	[10]	[11]	[12]	[13]	[14]	[15]	[16]	[17]	[18]	[19]	[20]	[21]	[22]	[23]	[24]	Total
Ixodes spp.	1	127	1			75	93	3				3													303
Ixodes larvae	1				9				3	108										13	450		1		585
Ixodes nymph	1				7				5	480		12		15					8	13	7040		9		7590
I. ricinus	1	286					63		9	1062		6	8	38	30	2		10	79	125	4980	4	13	5	6721
I. laguri															17			1							18
I. redikorzevi													1		19										20
I. hexagonus															5						1				6
I. frontalis																					41				41
I. acumınatus																					43				43
I. gibbosus																					25				25
Hyalomma spp.						4073	16	44				3										46	14		4196
Hyalomma larvae									14	40	12	4		41							144		53		308
Hyalomma nymph			89		5				154	1165	1512	108		1718		6	4	386	175		4996		1582		11900
Hy. marginatum	3	14	10	1	3		60	2	8	70	857	8	609	409	359	30	6	1121	188		444	164	233		4599
Hy. aegyptium		555	2		1		1041			25	158	12	5	47	117	16	9	15			370	1	108		2482
Hy. detritium	2	1		5			7		1	4	18	5			233				52				4		332
Hy. anatolicum	2			12				145	1		24	1	1	6	82		12		59				21		366
Hy. doromedari				6											19										25
Hy. turanicum													73		156										229
Hy. isaaci															67										67
Hy. excavatum	1			13				1			376	2	3	70	72	17	6	113	17		7	5	35		738
Hy. impeltatum													2												2
Hy. rufipes													2	1	9		1						1		14
Hy. franchinii															33										33
Hy. scupense														17							13				30
Rhipicephalus spp.		14	3			992	4	9				4													1026
Rhipicephalus larvae					23						1			3							3		1		31
Rhipicephalus nymph					44				19	14	23	8		33			2		138		91		42		414
R. sanguineus		41	16	8	11		103		20	46	360	31	8	26	109	3	6	1	322	1	218		13	95	1438
R. bursa		6	1	11			66	51		71	214	7	183	14	198	3	18	60	109		682	3	228		1925
R. turanicus			8	10	1			4	5		281	12	32	145	114	28		145			1128	34	209		2156
R. (B) kohlsi								2																	2
R. (B) annulatus										1				1	42			1			2				47
Dermacentor spp.		3				194		2																	199
Dermacentor larvae																									0
Dermacentor nymph			1							2	67										31		1		102
D. marginatus		7	9	8			1	8	5	9	196	11	135	65	49	25	15	209	68		138	17	19		994
D. daghestanicus															14										14
D. niveus								14					22		43										79
D. reticulatus									3				11												14
Haemaphysalis spp.						665	4	26									3								698
Haemaphysalis larvae																			1						1
Haemaphysalis nymph										3	23			2		1			1		29		7		66
H. sulcata							1	1		1	18				11		9	6			14	1			62
H. concinna															22										22
H. inermis										1											3				4
H. erinacei															3			1							4
H. parva			39	6			15	57		13	932		131	4	70	35		35	241		185	41	9		1813
H. punctata							2	18		4	5		9		32	3		6	9		113	6			207
Ornithodoros spp.							1																1		2
O. lahorensis																					2				2
Argas spp.							1			1	17	3	1						1		4				28
Argas persicus				5				2				1		9									6		23
Argas reflexus								2					1												3
Otobius megnini										1											1				2
Unidentified ticks	72			17				31	38		321	32	223	462	603				29						1828
Total	84	1054	179	102	104	5999	1478	422	285	3121	5415	273	1460	3126	2528	169	91	2110	1497	152	21198	322	2610	100	53879

## Sheet: References
References
1	Akarsu S, Erensoy A, Tosun MD, Cakici O, Yildirmaz S. A case of Crimean-Congo Hemorrhagic Fever and evaluation of cases admitted for tick bite/Kene tutunmasi ile basvuran olgularin degerlendirilmesi ve bir kirim-kongo kanamali atesi olgusu. Journal of Pediatric Infection. 2008:137-46.
2	Vatansever Z, Gargili A, Aysul N, Sengoz G, Estrada-Peña A. Ticks biting humans in the urban area of Istanbul. Parasitology research. 2008;102(3):551-3.
3	Tezer H, Şaylı TR, Bilir ÖA, Demirkapı S. Çocuklarda Kene Isırması Önemli midir? 2008 Yılı Verilerimiz. J Pediatr Inf. 2009;3(2):54-7.
4	Değer MS, Biçek K, Özdal N, Yılmaz AB, Denizhan V, Hallaç B, et al. Van'ın Erciş ilçesinde kene tutunması şikayeti ile sağlık kuruluşlarına başvuran kişilerden toplanan kenelerin türlere göre dağılımı. Yüzüncü Yıl Üniversitesi Veteriner Fakültesi Dergisi. 2010;21(2):95-8.
5	Çelebi S, Aydin L, Hacimustafaoglu M, Çelik U, Çakir D, Emir BR, et al. Uludag Üniversitesi Tip Fakültesi'ne Kene Tutunmasi ile Basvuran Çocuk Olgularinin Degerlendirilmesi/Evaluation of Children Cases Admitted for Tick Bite in Uludag University Medicine of Faculty. Cocuk Enfeksiyon Dergisi. 2010;4(4):133.
6	Bursali A, Tekin S, Orhan M, Keskin A, Ozkan M. Ixodid ticks (Acari: Ixodidae) infesting humans in Tokat Province of Turkey: species diversity and seasonal activity. Journal of Vector Ecology. 2010;35(1):180-6.
7	Gargili A, Kar S, Yilmazer N, Cerit C, Sonmez G, Sahin F, et al. Evaluation of ticks biting humans in Thrace Province, Turkey. Kafkas Univ Vet Fak Derg. 2010;16(Suppl-A):141-6.
8	Eren S, Celiksoz A, Korkmaz I, Kukul Guven F, Oguzturk H. Distributions of genera and species of ticks extracted from cases with tick biting in region of Sivas. Cumhuriyet Med J. 2010;32:2-8.
9	İnceboz T, Demirel M, Över L. Manisa Moris Şinasi Çocuk Hastanesi’ne 2007-2010 yılları arasında kene yapışması şikâyeti ile başvuran olguların araştırılması. Güncel Pediatri. 2011;10(1):116-21.
10	Gargili A, Kar S, Yilmazer N, Ergonul O, Vatansever Z. Different abundances of human-biting ticks in two neighboring provinces in Turkey. Kafkas Univ Vet Fak Derg. 2011;17(Suppl A):93-7.
11	Karaer Z, Guven E, Nalbantoglu S, Kar S, Orkun O, Ekdal K, et al. Ticks on humans in Ankara, Turkey. Experimental and applied acarology. 2011;54(1):85-91.
12	Över L, İnceboz T, Yapar N, Bakırcı S, Günay T, Akısü Ç. Dokuz Eylül Üniversitesi Hastanesi’ne Kene Tutması Yakınması ile Başvuran Olguların Araştırılması. Turkiye Parazitol Derg. 2012;36:75-81.
13	Bursali A, Keskin A, Tekin S. Ticks (Acari: Ixodida) infesting humans in the provinces of Kelkit Valley, a Crimean-Congo Hemorrhagic Fever endemic region in Turkey. Experimental and applied acarology. 2013;59(4):507-15.
14	Bakirci S, Aysul N, Hasan E, ÜNLÜ AH, Karagenc T. Diversity of ticks biting humans in Aydın province of Turkey. Ankara Üniversitesi Veteriner Fakültesi Dergisi. 2014;61(2):93-8.
15	Bursali A, Tekin S, Keskin A, Ekici M, Dundar E. Species diversity of ixodid ticks feeding on humans in Amasya, Turkey: seasonal abundance and presence of Crimean-Congo hemorrhagic fever virus. Journal of medical entomology. 2014;48(1):85-93.
16	Orkun Ö, Karaer Z, Çakmak A, Nalbantoğlu S. Identification of tick-borne pathogens in ticks feeding on humans in Turkey. PLoS neglected tropical diseases. 2014;8(8):e3067.
17	Aydın MF. A preliminary study for determining tick species attached humans in Bitlis province of Turkey. 2015.
18	Keskin A, Keskin A, Bursali A, Tekin S. Ticks (Acari: Ixodida) parasitizing humans in Corum and Yozgat provinces, Turkey. Experimental and Applied Acarology. 2015;67(4):607-16.
19	Beyhan YE, Mungan M, Babur C. The species of ticks bites on human and their seasonal distribution in Ankara, Turkey. Ankara Üniversitesi Veteriner Fakültesi Dergisi. 2016;63(2):115-9.
20	Uzunoglu E, Polat E, Oguz ID, Kır B, Mutlu D, Babat S, et al. Tick bite cases among hazelnut farm workers in Giresun. Cumhuriyet Medical Journal. 2017;39(2):473-8.
21	Kar S, Yilmazer N, Akyildiz G, Gargili A. The human infesting ticks in the city of Istanbul and its vicinity with reference to a new species for Turkey. Systematic and Applied Acarology. 2017;22(12):2245-55.
22	Karasartova D, Gureser AS, Gokce T, Celebi B, Yapar D, Keskin A, et al. Bacterial and protozoal pathogens found in ticks collected from humans in Corum province of Turkey. PLoS Neglected Tropical Diseases. 2018;12(4):e0006395.
23	Bakırcı S, Aysul N, Bilgiç HB, Hacılarlıoğlu S, Eren H, Karagenç T. Tick bites on humans in southwestern region of Turkey: species diversity. Türkiye Parazitolojii Dergisi. 2019;43(1):30.
24	Ekici A, Gürbüz E, Halidi AG, Ünlü AH, Aydemir S. Investigation of Coxiella burnetii and Ehrlichia canis by Molecular Methods in Ticks Removed from Patients Admitted to Hospital with Tick Bite Complaints. Commagene Journal of Biology. 2021;5(2).
